# Supplementary material for: Assessing the Feasibility of Providing a Family Skills Intervention, “Strong Families”, for Refugee Families Residing in Reception Centers in Serbia
Source: Int J Environ Res Public Health. 2021 Apr 24;18(9):4530. doi: 10.3390/ijerph18094530 (PMC8123170; doi:10.3390/ijerph18094530)
Supplement: Supplementary file 1 [file ijerph-18-04530-s001.zip]

Archive with 1 entries (1 files):
- ijerph-1177596-supplementary.pdf
